# Supplementary material for: Seroreactivity to Coxiella burnetii in an Agricultural Population and Prevalence of Coxiella burnetii Infection in Ticks of a Non-Endemic Region for Q Fever in South Korea
Source: Pathogens. 2021 Oct 17;10(10):1337. doi: 10.3390/pathogens10101337 (PMC8538241; doi:10.3390/pathogens10101337)
Supplement: Supplementary file 1 [file pathogens-10-01337-s001.zip]

Archive with 1 entries (1 files):
- pathogens-1337633-SI.pdf
